# Supplementary material for: Assembly of the Mitochondrial Genome in the Campanulaceae Family Using Illumina Low-Coverage Sequencing
Source: Genes (Basel). 2018 Jul 30;9(8):383. doi: 10.3390/genes9080383 (PMC6116063; doi:10.3390/genes9080383)
Supplement: Supplementary file 1 [file genes-09-00383-s001.zip]

Archive with 2 entries (2 files):
- Supplementary-figures-final.pdf
- Supplementary-tables-final.pdf
